# Supplementary material for: Association between cathepsins and benign prostate diseases: a bidirectional two-sample Mendelian randomization study
Source: Front Endocrinol (Lausanne). 2024 Jun 5;15:1348310. doi: 10.3389/fendo.2024.1348310 (PMC11188316; doi:10.3389/fendo.2024.1348310)
Supplement: Supplementary file 2 [file Table_1.xlsx]

## Sheet: Summary
A list of Supporting Information
Supplementary table 1	Comprehensive details regarding the last 12 IVs for MR between cathepsin O and BPH.
Supplementary table 2	Sensitivity analysis results between cathepsin O and BPH
Supplementary table 3	Comprehensive details regarding the final 12 IVs between cathepsin X and prostatitis.
Supplementary table 4	Sensitivity analysis results between cathepsin X and prostatitis.
Supplementary table 5	Comprehensive details regarding the last 15 IVs for MR between prostatitis and cathepsin V.
Supplementary table 6	Sensitivity analysis results between prostatitis and cathepsin V.
Abbreviations: BPH: benign prostate hyperplasia

## Sheet: Supplementary table 1
Supplementary table 1: Comprehensive details regarding the last 12 IVs for MR between cathepsin O and BPH.
rs10902420	G	A	G	A	-0.2097	0.0422806	0.89909	0.92285	FALSE	FALSE	FALSE	6pwC5W	12	131665638	0.0290944	0.0193752	149363	cathepsinBPH	TRUE	reported	textfile	132150183	0.0432	3301	1.23027e-06	12	prot-a-726	|| id:prot-a-726	TRUE	reported	igd	3	1	TRUE	0.10091	0.10091	0.00708753	23.5487	23.5629
rs146963690	G	T	G	T	0.6246	-0.0185929	0.0101	0.0162077	FALSE	FALSE	FALSE	6pwC5W	2	155636876	0.64735	0.0406448	149363	cathepsinBPH	TRUE	reported	textfile	156493388	0.1322	3301	2.29087e-06	2	prot-a-726	|| id:prot-a-726	TRUE	reported	igd	3	1	TRUE	0.9899	0.0101	0.0067169	22.3089	22.3224
rs149159018	G	A	G	A	0.7034	0.0241479	0.01105	0.000389405	FALSE	FALSE	FALSE	6pwC5W	3	132358507	0.938652	0.313755	149363	cathepsinBPH	TRUE	reported	textfile	132077351	0.134	3301	1.54882e-07	3	prot-a-726	|| id:prot-a-726	TRUE	reported	igd	3	1	TRUE	0.98895	0.01105	0.00827827	27.538	27.5547
rs17288007	G	A	G	A	-0.2456	0.0218784	0.06381	0.0944832	FALSE	FALSE	FALSE	6pwC5W	4	158956894	0.213054	0.01757	149363	cathepsinBPH	TRUE	reported	textfile	159878046	0.0521	3301	2.45471e-06	4	prot-a-726	|| id:prot-a-726	TRUE	reported	igd	3	1	TRUE	0.93619	0.06381	0.00668686	22.2084	22.2219
rs181844705	G	A	G	A	0.4412	-0.00406254	0.02318	0.0169448	FALSE	FALSE	FALSE	6pwC5W	5	76037735	0.918802	0.039851	149363	cathepsinBPH	TRUE	reported	textfile	75333560	0.0905	3301	1.09648e-06	5	prot-a-726	|| id:prot-a-726	TRUE	reported	igd	3	1	TRUE	0.97682	0.02318	0.00714846	23.7526	23.767
rs2439803	G	A	G	A	0.1763	-0.031299	0.15304	0.158869	FALSE	FALSE	FALSE	6pwC5W	11	129214072	0.0253723	0.0139997	149363	cathepsinBPH	TRUE	reported	textfile	129083967	0.0351	3301	5.12861e-07	11	prot-a-726	|| id:prot-a-726	TRUE	reported	igd	3	1	TRUE	0.84696	0.15304	0.0075847	25.2132	25.2284
rs4076941	C	T	C	T	-0.1245	-0.00956861	0.36872	0.444534	FALSE	FALSE	FALSE	6pwC5W	11	11240020	0.353516	0.0103133	149363	cathepsinBPH	TRUE	reported	textfile	11261567	0.0262	3301	2.13796e-06	11	prot-a-726	|| id:prot-a-726	TRUE	reported	igd	3	1	TRUE	0.63128	0.36872	0.00679407	22.567	22.5806
rs4297371	C	A	C	A	0.1453	0.00388165	0.79306	0.720777	FALSE	FALSE	FALSE	6pwC5W	10	11207404	0.733366	0.0113948	149363	cathepsinBPH	TRUE	reported	textfile	11249367	0.0313	3301	3.54813e-06	10	prot-a-726	|| id:prot-a-726	TRUE	reported	igd	3	1	TRUE	0.20694	0.20694	0.00648591	21.5367	21.5498
rs4843804	A	G	A	G	-0.3124	0.0200937	0.0336	0.062244	FALSE	FALSE	FALSE	6pwC5W	16	88122581	0.348759	0.0214448	149363	cathepsinBPH	TRUE	reported	textfile	88156187	0.0673	3301	3.46737e-06	16	prot-a-726	|| id:prot-a-726	TRUE	reported	igd	3	1	TRUE	0.9664	0.0336	0.00648516	21.5342	21.5473
rs7140599	C	T	C	T	-0.1219	0.0139777	0.57698	0.55792	FALSE	FALSE	FALSE	6pwC5W	14	39473263	0.175904	0.0103273	149363	cathepsinBPH	TRUE	reported	textfile	39942467	0.0251	3301	1.1749e-06	14	prot-a-726	|| id:prot-a-726	TRUE	reported	igd	3	1	TRUE	0.42302	0.42302	0.00709451	23.572	23.5863
rs78943701	A	G	A	G	-0.479	0.0507883	0.01536	0.0119144	FALSE	FALSE	FALSE	6pwC5W	10	71976916	0.285528	0.0475553	149363	cathepsinBPH	TRUE	reported	textfile	73736674	0.1025	3301	2.95121e-06	10	prot-a-726	|| id:prot-a-726	TRUE	reported	igd	3	1	TRUE	0.98464	0.01536	0.00657225	21.8253	21.8385
rs9932172	T	C	T	C	0.1915	-0.0172907	0.10769	0.129726	FALSE	FALSE	FALSE	6pwC5W	16	7592589	0.25819	0.0152923	149363	cathepsinBPH	TRUE	reported	textfile	7642591	0.0401	3301	1.7378e-06	16	prot-a-726	|| id:prot-a-726	TRUE	reported	igd	3	1	TRUE	0.89231	0.10769	0.00686141	22.7922	22.806

## Sheet: Supplementary table 2
Supplementary table 2: Sensitivity analysis results between cathepsin O and BPH.
Steiger test for all SNPs
id.exposure	id.outcome	exposure	outcome	snp_r2.exposure	snp_r2.outcome	correct_causal_direction	steiger_pval
prot-a-726	6pwC5W	|| id:prot-a-726	cathepsinBPH	0.0838465	0.000118115	TRUE	7.67055e-60
Steiger test for each SNP
SNP	effect_allele.exposure	other_allele.exposure	effect_allele.outcome	other_allele.outcome	beta.exposure	beta.outcome	eaf.exposure	eaf.outcome	remove	palindromic	ambiguous	id.outcome	chr.outcome	pos.outcome	pval.outcome	se.outcome	samplesize.outcome	outcome	mr_keep.outcome	pval_origin.outcome	data_source.outcome	pos.exposure	se.exposure	samplesize.exposure	pval.exposure	chr.exposure	id.exposure	exposure	mr_keep.exposure	pval_origin.exposure	data_source.exposure	action	SNP_index	mr_keep	EAF2	MAF	R2	FB	Fsim	r.exposure	r.outcome	units.outcome	units.exposure	rsq.exposure	effective_n.exposure	rsq.outcome	effective_n.outcome	steiger_dir	steiger_pval
rs10902420	G	A	G	A	-0.2097	0.0422806	0.89909	0.92285	FALSE	FALSE	FALSE	6pwC5W	12	131665638	0.0290944	0.0193752	149363	cathepsinBPH	TRUE	reported	textfile	132150183	0.0432	3301	1.23027e-06	12	prot-a-726	|| id:prot-a-726	TRUE	reported	igd	3	1	TRUE	0.10091	0.10091	0.00708753	23.5487	23.5629	-0.0842128	0.00564637	NA	NA	0.00709179	3301	3.18815e-05	149363	TRUE	7.66695e-06
rs146963690	G	T	G	T	0.6246	-0.0185929	0.0101	0.0162077	FALSE	FALSE	FALSE	6pwC5W	2	155636876	0.64735	0.0406448	149363	cathepsinBPH	TRUE	reported	textfile	156493388	0.1322	3301	2.29087e-06	2	prot-a-726	|| id:prot-a-726	TRUE	reported	igd	3	1	TRUE	0.9899	0.0101	0.0067169	22.3089	22.3224	0.0819813	-0.00118365	NA	NA	0.00672094	3301	1.40103e-06	149363	TRUE	4.22193e-06
rs149159018	G	A	G	A	0.7034	0.0241479	0.01105	0.000389405	FALSE	FALSE	FALSE	6pwC5W	3	132358507	0.938652	0.313755	149363	cathepsinBPH	TRUE	reported	textfile	132077351	0.134	3301	1.54882e-07	3	prot-a-726	|| id:prot-a-726	TRUE	reported	igd	3	1	TRUE	0.98895	0.01105	0.00827827	27.538	27.5547	0.0910123	0.000199145	NA	NA	0.00828324	3301	3.96589e-08	149363	TRUE	2.30435e-07
rs17288007	G	A	G	A	-0.2456	0.0218784	0.06381	0.0944832	FALSE	FALSE	FALSE	6pwC5W	4	158956894	0.213054	0.01757	149363	cathepsinBPH	TRUE	reported	textfile	159878046	0.0521	3301	2.45471e-06	4	prot-a-726	|| id:prot-a-726	TRUE	reported	igd	3	1	TRUE	0.93619	0.06381	0.00668686	22.2084	22.2219	-0.0817978	0.00322198	NA	NA	0.00669088	3301	1.03812e-05	149363	TRUE	7.68184e-06
rs181844705	G	A	G	A	0.4412	-0.00406254	0.02318	0.0169448	FALSE	FALSE	FALSE	6pwC5W	5	76037735	0.918802	0.039851	149363	cathepsinBPH	TRUE	reported	textfile	75333560	0.0905	3301	1.09648e-06	5	prot-a-726	|| id:prot-a-726	TRUE	reported	igd	3	1	TRUE	0.97682	0.02318	0.00714846	23.7526	23.767	0.084574	-0.000263779	NA	NA	0.00715277	3301	6.95792e-08	149363	TRUE	1.58108e-06
rs2439803	G	A	G	A	0.1763	-0.031299	0.15304	0.158869	FALSE	FALSE	FALSE	6pwC5W	11	129214072	0.0253723	0.0139997	149363	cathepsinBPH	TRUE	reported	textfile	129083967	0.0351	3301	5.12861e-07	11	prot-a-726	|| id:prot-a-726	TRUE	reported	igd	3	1	TRUE	0.84696	0.15304	0.0075847	25.2132	25.2284	0.0871164	-0.00578477	NA	NA	0.00758926	3301	3.34635e-05	149363	TRUE	3.61149e-06
rs4076941	C	T	C	T	-0.1245	-0.00956861	0.36872	0.444534	FALSE	FALSE	FALSE	6pwC5W	11	11240020	0.353516	0.0103133	149363	cathepsinBPH	TRUE	reported	textfile	11261567	0.0262	3301	2.13796e-06	11	prot-a-726	|| id:prot-a-726	TRUE	reported	igd	3	1	TRUE	0.63128	0.36872	0.00679407	22.567	22.5806	-0.0824509	-0.00240066	NA	NA	0.00679816	3301	5.76319e-06	149363	TRUE	5.16744e-06
rs4297371	C	A	C	A	0.1453	0.00388165	0.79306	0.720777	FALSE	FALSE	FALSE	6pwC5W	10	11207404	0.733366	0.0113948	149363	cathepsinBPH	TRUE	reported	textfile	11249367	0.0313	3301	3.54813e-06	10	prot-a-726	|| id:prot-a-726	TRUE	reported	igd	3	1	TRUE	0.20694	0.20694	0.00648591	21.5367	21.5498	0.0805594	0.000881436	NA	NA	0.00648982	3301	7.7693e-07	149363	TRUE	5.73298e-06
rs4843804	A	G	A	G	-0.3124	0.0200937	0.0336	0.062244	FALSE	FALSE	FALSE	6pwC5W	16	88122581	0.348759	0.0214448	149363	cathepsinBPH	TRUE	reported	textfile	88156187	0.0673	3301	3.46737e-06	16	prot-a-726	|| id:prot-a-726	TRUE	reported	igd	3	1	TRUE	0.9664	0.0336	0.00648516	21.5342	21.5473	-0.0805547	0.00242448	NA	NA	0.00648907	3301	5.87809e-06	149363	TRUE	8.66386e-06
rs7140599	C	T	C	T	-0.1219	0.0139777	0.57698	0.55792	FALSE	FALSE	FALSE	6pwC5W	14	39473263	0.175904	0.0103273	149363	cathepsinBPH	TRUE	reported	textfile	39942467	0.0251	3301	1.1749e-06	14	prot-a-726	|| id:prot-a-726	TRUE	reported	igd	3	1	TRUE	0.42302	0.42302	0.00709451	23.572	23.5863	-0.0842543	0.00350209	NA	NA	0.00709878	3301	1.22647e-05	149363	TRUE	4.25629e-06
rs78943701	A	G	A	G	-0.479	0.0507883	0.01536	0.0119144	FALSE	FALSE	FALSE	6pwC5W	10	71976916	0.285528	0.0475553	149363	cathepsinBPH	TRUE	reported	textfile	73736674	0.1025	3301	2.95121e-06	10	prot-a-726	|| id:prot-a-726	TRUE	reported	igd	3	1	TRUE	0.98464	0.01536	0.00657225	21.8253	21.8385	-0.0810938	0.0027634	NA	NA	0.00657621	3301	7.63641e-06	149363	TRUE	8.20909e-06
rs9932172	T	C	T	C	0.1915	-0.0172907	0.10769	0.129726	FALSE	FALSE	FALSE	6pwC5W	16	7592589	0.25819	0.0152923	149363	cathepsinBPH	TRUE	reported	textfile	7642591	0.0401	3301	1.7378e-06	16	prot-a-726	|| id:prot-a-726	TRUE	reported	igd	3	1	TRUE	0.89231	0.10769	0.00686141	22.7922	22.806	0.0828585	-0.00292563	NA	NA	0.00686554	3301	8.55931e-06	149363	TRUE	5.32992e-06
Cochran's Q test
id.exposure	id.outcome	outcome	exposure	method	Q	Q_df	Q_pval
prot-a-726	6pwC5W	cathepsinBPH	|| id:prot-a-726	MR Egger	9.8659	10	0.452337
prot-a-726	6pwC5W	cathepsinBPH	|| id:prot-a-726	Inverse variance weighted	9.94471	11	0.535368
MR-Pleiotropy Residual Sum
id.exposure	id.outcome	outcome	exposure	egger_intercept	se	pval
prot-a-726	6pwC5W	cathepsinBPH	|| id:prot-a-726	0.0030323	0.0108013	0.784636
MR-PRESSO
[[1]] [[1]]$`Main MR results` Exposure MR Analysis Causal Estimate Sd T-stat P-value 1 beta.exposure Raw -0.06626451 0.02270947 -2.917924 0.01398932 2 beta.exposure Outlier-corrected NA NA NA NA [[1]]$`MR-PRESSO results` [[1]]$`MR-PRESSO results`$`Global Test` [[1]]$`MR-PRESSO results`$`Global Test`$RSSobs [1] 11.83427 [[1]]$`MR-PRESSO results`$`Global Test`$Pvalue [1] 0.579 attr(,"id.exposure") …

## Sheet: Supplementary table 3
Supplementary table 3: Comprehensive details regarding the final 12 IVs between cathepsin X and prostatitis.
SNP	effect_allele.exposure	other_allele.exposure	effect_allele.outcome	other_allele.outcome	beta.exposure	beta.outcome	eaf.exposure	eaf.outcome	remove	palindromic	ambiguous	id.outcome	chr.outcome	pos.outcome	pval.outcome	se.outcome	samplesize.outcome	outcome	mr_keep.outcome	pval_origin.outcome	data_source.outcome	pval.exposure	samplesize.exposure	chr.exposure	pos.exposure	se.exposure	id.exposure	exposure	mr_keep.exposure	pval_origin.exposure	data_source.exposure	action	SNP_index	mr_keep	EAF2	MAF	R2	FB	Fsim
rs10745925	C	T	C	T	-0.3624	-0.0162857	0.29402	0.281189	FALSE	FALSE	FALSE	TG8QDr	12	101825121	0.534494	0.0262182	123057	catepsinprostatitis	TRUE	reported	textfile	2.29087e-42	3301	12	102218899	0.0266	prot-a-729	|| id:prot-a-729	TRUE	reported	igd	3	1	TRUE	0.70598	0.29402	0.0532365	185.503	185.615
rs10761760	C	A	C	A	0.1321	0.023093	0.44944	0.474572	FALSE	FALSE	FALSE	TG8QDr	10	63419392	0.330027	0.023708	123057	catepsinprostatitis	TRUE	reported	textfile	3.0903e-07	3301	10	65179152	0.0258	prot-a-729	|| id:prot-a-729	TRUE	reported	igd	3	1	TRUE	0.55056	0.44944	0.00787926	26.2001	26.216
rs1135945	A	G	A	G	0.1385	-0.0261469	0.20839	0.198373	FALSE	FALSE	FALSE	TG8QDr	4	522797	0.381488	0.0298768	123057	catepsinprostatitis	TRUE	reported	textfile	4.16869e-06	3301	4	516586	0.0301	prot-a-729	|| id:prot-a-729	TRUE	reported	igd	3	1	TRUE	0.79161	0.20839	0.00637301	21.1594	21.1722
rs114675081	G	A	G	A	0.5153	0.136531	0.01467	0.0247108	FALSE	FALSE	FALSE	TG8QDr	3	107107776	0.0778825	0.0774378	123057	catepsinprostatitis	TRUE	reported	textfile	1.65959e-06	3301	3	106826623	0.1075	prot-a-729	|| id:prot-a-729	TRUE	reported	igd	3	1	TRUE	0.98533	0.01467	0.00691266	22.9636	22.9775
rs116920068	A	G	A	G	-0.3498	0.0647926	0.0289	0.0411056	FALSE	FALSE	FALSE	TG8QDr	10	52795335	0.278867	0.0598342	123057	catepsinprostatitis	TRUE	reported	textfile	3.01995e-06	3301	10	54555095	0.0749	prot-a-729	|| id:prot-a-729	TRUE	reported	igd	3	1	TRUE	0.9711	0.0289	0.00656403	21.7978	21.811
rs148370779	T	C	T	C	-1.7632	-0.319134	0.01316	0.00906957	FALSE	FALSE	FALSE	TG8QDr	20	59027157	0.0104633	0.124655	123057	catepsinprostatitis	TRUE	reported	textfile	2.5704e-57	3301	20	57602212	0.1105	prot-a-729	|| id:prot-a-729	TRUE	reported	igd	3	1	TRUE	0.98684	0.01316	0.0716084	254.458	254.612
rs298724	C	T	C	T	0.2482	0.0622033	0.05507	0.0453719	FALSE	FALSE	FALSE	TG8QDr	9	91261039	0.271027	0.0565125	123057	catepsinprostatitis	TRUE	reported	textfile	3.98107e-06	3301	9	94023321	0.0538	prot-a-729	|| id:prot-a-729	TRUE	reported	igd	3	1	TRUE	0.94493	0.05507	0.00640623	21.2704	21.2833
rs36128387	T	C	T	C	0.439	-0.0399641	0.02261	0.0179317	FALSE	FALSE	FALSE	TG8QDr	1	235296943	0.656948	0.0899826	123057	catepsinprostatitis	TRUE	reported	textfile	1.54882e-06	3301	1	235460258	0.0914	prot-a-729	|| id:prot-a-729	TRUE	reported	igd	3	1	TRUE	0.97739	0.02261	0.00694011	23.0554	23.0694
rs4761709	G	A	G	A	0.1218	0.00286329	0.40882	0.446892	FALSE	FALSE	FALSE	TG8QDr	12	93391394	0.904005	0.0237413	123057	catepsinprostatitis	TRUE	reported	textfile	1e-06	3301	12	93785170	0.0249	prot-a-729	|| id:prot-a-729	TRUE	reported	igd	3	1	TRUE	0.59118	0.40882	0.00719637	23.9129	23.9274
rs67845377	T	C	T	C	0.1675	0.00485271	0.13855	0.123307	FALSE	FALSE	FALSE	TG8QDr	19	19164993	0.892499	0.035908	123057	catepsinprostatitis	TRUE	reported	textfile	3.71535e-06	3301	19	19275802	0.0362	prot-a-729	|| id:prot-a-729	TRUE	reported	igd	3	1	TRUE	0.86145	0.13855	0.00644406	21.3968	21.4098
rs7656806	C	A	C	A	-0.1276	0.0136412	0.51592	0.515468	FALSE	FALSE	FALSE	TG8QDr	4	137350168	0.564338	0.0236658	123057	catepsinprostatitis	TRUE	reported	textfile	1.86209e-07	3301	4	138271322	0.0245	prot-a-729	|| id:prot-a-729	TRUE	reported	igd	3	1	TRUE	0.48408	0.48408	0.00815022	27.1085	27.125
rs770140	G	A	G	A	-0.1241	0.00600631	0.64195	0.624712	FALSE	FALSE	FALSE	TG8QDr	5	19430716	0.807287	0.0246233	123057	catepsinprostatitis	TRUE	reported	textfile	2.81838e-06	3301	5	19430825	0.0265	prot-a-729	|| id:prot-a-729	TRUE	reported	igd	3	1	TRUE	0.35805	0.35805	0.0065998	21.9174	21.9307

## Sheet: Supplementary table 4
Supplementary table 4: Sensitivity analysis results between cathepsin X and prostatitis.
Steiger test for all SNPs
id.exposure	id.outcome	exposure	outcome	snp_r2.exposure	snp_r2.outcome	correct_causal_direction	steiger_pval
prot-a-729	TG8QDr	|| id:prot-a-729	catepsinprostatitis	0.194423	0.000120018	TRUE	2.15893e-151
Steiger test for each SNP
SNP	effect_allele.exposure	other_allele.exposure	effect_allele.outcome	other_allele.outcome	beta.exposure	beta.outcome	eaf.exposure	eaf.outcome	remove	palindromic	ambiguous	id.outcome	chr.outcome	pos.outcome	pval.outcome	se.outcome	samplesize.outcome	outcome	mr_keep.outcome	pval_origin.outcome	data_source.outcome	pval.exposure	samplesize.exposure	chr.exposure	pos.exposure	se.exposure	id.exposure	exposure	mr_keep.exposure	pval_origin.exposure	data_source.exposure	action	SNP_index	mr_keep	EAF2	MAF	R2	FB	Fsim	r.exposure	r.outcome	units.outcome	units.exposure	rsq.exposure	effective_n.exposure	rsq.outcome	effective_n.outcome	steiger_dir	steiger_pval
rs10745925	C	T	C	T	-0.3624	-0.0162857	0.29402	0.281189	FALSE	FALSE	FALSE	TG8QDr	12	101825121	0.534494	0.0262182	123057	catepsinprostatitis	TRUE	reported	textfile	2.29087e-42	3301	12	102218899	0.0266	prot-a-729	|| id:prot-a-729	TRUE	reported	igd	3	1	TRUE	0.70598	0.29402	0.0532365	185.503	185.615	-0.230796	-0.00177073	NA	NA	0.053267	3301	3.1355e-06	123057	TRUE	6.75187e-40
rs10761760	C	A	C	A	0.1321	0.023093	0.44944	0.474572	FALSE	FALSE	FALSE	TG8QDr	10	63419392	0.330027	0.023708	123057	catepsinprostatitis	TRUE	reported	textfile	3.0903e-07	3301	10	65179152	0.0258	prot-a-729	|| id:prot-a-729	TRUE	reported	igd	3	1	TRUE	0.55056	0.44944	0.00787926	26.2001	26.216	0.0887919	0.00277673	NA	NA	0.007884	3301	7.71025e-06	123057	TRUE	1.01819e-06
rs1135945	A	G	A	G	0.1385	-0.0261469	0.20839	0.198373	FALSE	FALSE	FALSE	TG8QDr	4	522797	0.381488	0.0298768	123057	catepsinprostatitis	TRUE	reported	textfile	4.16869e-06	3301	4	516586	0.0301	prot-a-729	|| id:prot-a-729	TRUE	reported	igd	3	1	TRUE	0.79161	0.20839	0.00637301	21.1594	21.1722	0.0798552	-0.0024948	NA	NA	0.00637685	3301	6.22401e-06	123057	TRUE	1.11304e-05
rs114675081	G	A	G	A	0.5153	0.136531	0.01467	0.0247108	FALSE	FALSE	FALSE	TG8QDr	3	107107776	0.0778825	0.0774378	123057	catepsinprostatitis	TRUE	reported	textfile	1.65959e-06	3301	3	106826623	0.1075	prot-a-729	|| id:prot-a-729	TRUE	reported	igd	3	1	TRUE	0.98533	0.01467	0.00691266	22.9636	22.9775	0.0831674	0.00502601	NA	NA	0.00691682	3301	2.52608e-05	123057	TRUE	9.01765e-06
rs116920068	A	G	A	G	-0.3498	0.0647926	0.0289	0.0411056	FALSE	FALSE	FALSE	TG8QDr	10	52795335	0.278867	0.0598342	123057	catepsinprostatitis	TRUE	reported	textfile	3.01995e-06	3301	10	54555095	0.0749	prot-a-729	|| id:prot-a-729	TRUE	reported	igd	3	1	TRUE	0.9711	0.0289	0.00656403	21.7978	21.811	-0.0810431	0.00308691	NA	NA	0.00656798	3301	9.52902e-06	123057	TRUE	9.50383e-06
rs148370779	T	C	T	C	-1.7632	-0.319134	0.01316	0.00906957	FALSE	FALSE	FALSE	TG8QDr	20	59027157	0.0104633	0.124655	123057	catepsinprostatitis	TRUE	reported	textfile	2.5704e-57	3301	20	57602212	0.1105	prot-a-729	|| id:prot-a-729	TRUE	reported	igd	3	1	TRUE	0.98684	0.01316	0.0716084	254.458	254.612	-0.267673	-0.00729797	NA	NA	0.0716487	3301	5.32604e-05	123057	TRUE	9.4974e-52
rs298724	C	T	C	T	0.2482	0.0622033	0.05507	0.0453719	FALSE	FALSE	FALSE	TG8QDr	9	91261039	0.271027	0.0565125	123057	catepsinprostatitis	TRUE	reported	textfile	3.98107e-06	3301	9	94023321	0.0538	prot-a-729	|| id:prot-a-729	TRUE	reported	igd	3	1	TRUE	0.94493	0.05507	0.00640623	21.2704	21.2833	0.080063	0.00313774	NA	NA	0.00641009	3301	9.84542e-06	123057	TRUE	1.24601e-05
rs36128387	T	C	T	C	0.439	-0.0399641	0.02261	0.0179317	FALSE	FALSE	FALSE	TG8QDr	1	235296943	0.656948	0.0899826	123057	catepsinprostatitis	TRUE	reported	textfile	1.54882e-06	3301	1	235460258	0.0914	prot-a-729	|| id:prot-a-729	TRUE	reported	igd	3	1	TRUE	0.97739	0.02261	0.00694011	23.0554	23.0694	0.0833324	-0.00126608	NA	NA	0.00694429	3301	1.60296e-06	123057	TRUE	3.13171e-06
rs4761709	G	A	G	A	0.1218	0.00286329	0.40882	0.446892	FALSE	FALSE	FALSE	TG8QDr	12	93391394	0.904005	0.0237413	123057	catepsinprostatitis	TRUE	reported	textfile	1e-06	3301	12	93785170	0.0249	prot-a-729	|| id:prot-a-729	TRUE	reported	igd	3	1	TRUE	0.59118	0.40882	0.00719637	23.9129	23.9274	0.084857	0.000343804	NA	NA	0.00720071	3301	1.18201e-07	123057	TRUE	1.5766e-06
rs67845377	T	C	T	C	0.1675	0.00485271	0.13855	0.123307	FALSE	FALSE	FALSE	TG8QDr	19	19164993	0.892499	0.035908	123057	catepsinprostatitis	TRUE	reported	textfile	3.71535e-06	3301	19	19275802	0.0362	prot-a-729	|| id:prot-a-729	TRUE	reported	igd	3	1	TRUE	0.86145	0.13855	0.00644406	21.3968	21.4098	0.080299	0.000385251	NA	NA	0.00644794	3301	1.48418e-07	123057	TRUE	5.65657e-06
rs7656806	C	A	C	A	-0.1276	0.0136412	0.51592	0.515468	FALSE	FALSE	FALSE	TG8QDr	4	137350168	0.564338	0.0236658	123057	catepsinprostatitis	TRUE	reported	textfile	1.86209e-07	3301	4	138271322	0.0245	prot-a-729	|| id:prot-a-729	TRUE	reported	igd	3	1	TRUE	0.48408	0.48408	0.00815022	27.1085	27.125	-0.0903057	0.00164316	NA	NA	0.00815512	3301	2.69999e-06	123057	TRUE	4.68403e-07
rs770140	G	A	G	A	-0.1241	0.00600631	0.64195	0.624712	FALSE	FALSE	FALSE	TG8QDr	5	19430716	0.807287	0.0246233	123057	catepsinprostatitis	TRUE	reported	textfile	2.81838e-06	3301	5	19430825	0.0265	prot-a-729	|| id:prot-a-729	TRUE	reported	igd	3	1	TRUE	0.35805	0.35805	0.0065998	21.9174	21.9307	-0.0812636	0.000695363	NA	NA	0.00660377	3301	4.8353e-07	123057	TRUE	4.73309e-06
Cochran's Q test
id.exposure	id.outcome	outcome	exposure	method	Q	Q_df	Q_pval
prot-a-729	TG8QDr	catepsinprostatitis	|| id:prot-a-729	MR Egger	8.03125	10	0.625784
prot-a-729	TG8QDr	catepsinprostatitis	|| id:prot-a-729	Inverse variance weighted	10.8514	11	0.455798
MR-Pleiotropy Residual Sum
id.exposure	id.outcome	outcome	exposure	egger_intercept	se	pval
prot-a-729	TG8QDr	catepsinprostatitis	|| id:prot-a-729	-0.0249677	0.0148677	0.124013
MR-PRESSO
[[1]] [[1]]$`Main MR results` Exposure MR Analysis Causal Estimate Sd T-stat P-value 1 beta.exposure Raw 0.07659797 0.03843555 1.992894 0.07167091 2 beta.exposure Outlier-corrected NA NA NA NA [[1]]$`MR-PRESSO results` [[1]]$`MR-PRESSO results`$`Global Test` [[1]]$`MR-PRESSO results`$`Global Test`$RSSobs [1] 14.14158 [[1]]$`MR-PRESSO results`$`Global Test`$Pvalue [1] 0.431 attr(,"id.exposure") [1…

## Sheet: Supplementary table 5
Supplementary table 5: Comprehensive details regarding the last 15 IVs for MR between prostatitis and cathepsin V.
SNP	effect_allele.exposure	other_allele.exposure	effect_allele.outcome	other_allele.outcome	beta.exposure	beta.outcome	eaf.exposure	eaf.outcome	remove	palindromic	ambiguous	id.outcome	chr	pos	se.outcome	samplesize.outcome	pval.outcome	outcome	originalname.outcome	outcome.deprecated	mr_keep.outcome	data_source.outcome	chr.exposure	pos.exposure	pval.exposure	se.exposure	samplesize.exposure	exposure	mr_keep.exposure	pval_origin.exposure	id.exposure	data_source.exposure	action	SNP_index	mr_keep	EAF2	MAF	R2	FB	Fsim
rs10506840	A	G	A	G	0.158029	0.0036	0.132209	0.0975	FALSE	FALSE	FALSE	prot-a-728	12	81474736	0.0426	3301	0.933254	prot-a-728	Cathepsin L2	Cathepsin L2 || ||	TRUE	igd	12	81080957	2.90898e-06	0.0337875	123057	exposure	TRUE	reported	hTyAij	textfile	3	1	TRUE	0.867791	0.132209	0.000177737	21.8753	21.8757
rs12489113	C	T	C	T	0.155466	0.0383	0.219819	0.15114	FALSE	FALSE	FALSE	prot-a-728	3	164854410	0.0354	3301	0.281838	prot-a-728	Cathepsin L2	Cathepsin L2 || ||	TRUE	igd	3	165136622	2.33249e-08	0.0278347	123057	exposure	TRUE	reported	hTyAij	textfile	3	1	TRUE	0.780181	0.219819	0.000253444	31.1954	31.1959
rs12616214	C	A	C	A	0.22652	-0.1064	0.0541701	0.03384	FALSE	FALSE	FALSE	prot-a-728	2	183166835	0.0695	3301	0.125893	prot-a-728	Cathepsin L2	Cathepsin L2 || ||	TRUE	igd	2	182302108	4.19131e-06	0.0492257	123057	exposure	TRUE	reported	hTyAij	textfile	3	1	TRUE	0.94583	0.0541701	0.000172047	21.1749	21.1753
rs139043235	T	C	T	C	-0.322891	-0.0446	0.0364466	0.00899	FALSE	FALSE	FALSE	prot-a-728	2	74094416	0.1379	3301	0.74131	prot-a-728	Cathepsin L2	Cathepsin L2 || ||	TRUE	igd	2	73867289	2.84826e-06	0.0689721	123057	exposure	TRUE	reported	hTyAij	textfile	3	1	TRUE	0.963553	0.0364466	0.000178066	21.9158	21.9162
rs143907423	T	C	T	C	0.35087	0.0692	0.0248027	0.02064	FALSE	FALSE	FALSE	prot-a-728	2	241350834	0.0912	3301	0.446684	prot-a-728	Cathepsin L2	Cathepsin L2 || ||	TRUE	igd	2	240411417	4.22095e-07	0.0693596	123057	exposure	TRUE	reported	hTyAij	textfile	3	1	TRUE	0.975197	0.0248027	0.000207913	25.5901	25.5905
rs148804134	G	A	G	A	-0.531975	0.0363	0.015201	0.01942	FALSE	FALSE	FALSE	prot-a-728	8	77816105	0.0911	3301	0.691831	prot-a-728	Cathepsin L2	Cathepsin L2 || ||	TRUE	igd	8	76903869	1.8788e-06	0.111618	123057	exposure	TRUE	reported	hTyAij	textfile	3	1	TRUE	0.984799	0.015201	0.000184556	22.7147	22.7151
rs16895696	T	C	T	C	-0.284206	0.1261	0.0498593	0.04546	FALSE	FALSE	FALSE	prot-a-728	8	98389837	0.0609	3301	0.0380189	prot-a-728	Cathepsin L2	Cathepsin L2 || ||	TRUE	igd	8	97377609	1.36326e-06	0.0588381	123057	exposure	TRUE	reported	hTyAij	textfile	3	1	TRUE	0.950141	0.0498593	0.000189566	23.3315	23.3319
rs183401742	T	C	T	C	-0.921377	0.1217	0.00673079	0.01837	FALSE	FALSE	FALSE	prot-a-728	13	96556654	0.0972	3301	0.20893	prot-a-728	Cathepsin L2	Cathepsin L2 || ||	TRUE	igd	13	95904400	1.78164e-06	0.192888	123057	exposure	TRUE	reported	hTyAij	textfile	3	1	TRUE	0.993269	0.00673079	0.000185386	22.8169	22.8173
rs190907147	G	A	G	A	-0.622103	-0.0577	0.0116144	0.01287	FALSE	FALSE	FALSE	prot-a-728	2	135100446	0.1238	3301	0.645654	prot-a-728	Cathepsin L2	Cathepsin L2 || ||	TRUE	igd	2	134342875	4.25618e-06	0.135285	123057	exposure	TRUE	reported	hTyAij	textfile	3	1	TRUE	0.988386	0.0116144	0.000171808	21.1455	21.1459
rs277069	G	T	G	T	0.111608	-0.0163	0.4847	0.48797	FALSE	FALSE	FALSE	prot-a-728	17	55557779	0.0254	3301	0.524807	prot-a-728	Cathepsin L2	Cathepsin L2 || ||	TRUE	igd	17	57480418	2.35695e-06	0.0236452	123057	exposure	TRUE	reported	hTyAij	textfile	3	1	TRUE	0.5153	0.4847	0.000181017	22.2791	22.2795
rs3017718	T	C	T	C	0.136757	-0.0661	0.738918	0.68106	FALSE	FALSE	FALSE	prot-a-728	4	105506362	0.0266	3301	0.0128825	prot-a-728	Cathepsin L2	Cathepsin L2 || ||	TRUE	igd	4	104585205	5.61462e-07	0.0273293	123057	exposure	TRUE	reported	hTyAij	textfile	3	1	TRUE	0.261082	0.261082	0.000203445	25.04	25.0404
rs384810	T	G	T	G	0.130287	0.0305	0.221696	0.21815	FALSE	FALSE	FALSE	prot-a-728	17	75388812	0.0298	3301	0.301995	prot-a-728	Cathepsin L2	Cathepsin L2 || ||	TRUE	igd	17	77392730	2.66975e-06	0.0277519	123057	exposure	TRUE	reported	hTyAij	textfile	3	1	TRUE	0.778304	0.221696	0.000179074	22.0399	22.0403
rs629847	G	A	G	A	0.213482	-0.0454	0.90512	0.86881	FALSE	FALSE	FALSE	prot-a-728	2	157790175	0.0367	3301	0.213796	prot-a-728	Cathepsin L2	Cathepsin L2 || ||	TRUE	igd	2	156933663	5.1812e-07	0.0425307	123057	exposure	TRUE	reported	hTyAij	textfile	3	1	TRUE	0.09488	0.09488	0.000204702	25.1948	25.1952
rs7841264	T	C	T	C	-0.149292	0.0128	0.198652	0.18502	FALSE	FALSE	FALSE	prot-a-728	8	128466814	0.0335	3301	0.707946	prot-a-728	Cathepsin L2	Cathepsin L2 || ||	TRUE	igd	8	127454569	1.24664e-06	0.0307941	123057	exposure	TRUE	reported	hTyAij	textfile	3	1	TRUE	0.801348	0.198652	0.000190963	23.5034	23.5038
rs9933507	C	T	C	T	0.118646	-0.0339	0.403801	0.43213	FALSE	FALSE	FALSE	prot-a-728	16	11201428	0.0249	3301	0.17378	prot-a-728	Cathepsin L2	Cathepsin L2 || ||	TRUE	igd	16	11107571	6.01257e-07	0.0237729	123057	exposure	TRUE	reported	hTyAij	textfile	3	1	TRUE	0.596199	0.403801	0.000202371	24.9078	24.9082

## Sheet: Supplementary table 6
Supplementary table 6: Sensitivity analysis results between prostatitis and cathepsin V.
Steiger test for all SNPs
id.exposure	id.outcome	exposure	outcome	snp_r2.exposure	snp_r2.outcome	correct_causal_direction	steiger_pval
hTyAij	prot-a-728	exposure	prot-a-728	0.00288214	0.00653983	FALSE	0.121695
Steiger test for each SNP
SNP	effect_allele.exposure	other_allele.exposure	effect_allele.outcome	other_allele.outcome	beta.exposure	beta.outcome	eaf.exposure	eaf.outcome	remove	palindromic	ambiguous	id.outcome	chr	pos	se.outcome	samplesize.outcome	pval.outcome	outcome	originalname.outcome	outcome.deprecated	mr_keep.outcome	data_source.outcome	chr.exposure	pos.exposure	pval.exposure	se.exposure	samplesize.exposure	exposure	mr_keep.exposure	pval_origin.exposure	id.exposure	data_source.exposure	action	SNP_index	mr_keep	EAF2	MAF	R2	FB	Fsim	r.exposure	r.outcome	units.outcome	units.exposure	rsq.exposure	effective_n.exposure	rsq.outcome	effective_n.outcome	steiger_dir
rs10506840	A	G	A	G	0.158029	0.0036	0.132209	0.0975	FALSE	FALSE	FALSE	prot-a-728	12	81474736	0.0426	3301	0.933254	prot-a-728	Cathepsin L2	Cathepsin L2 || ||	TRUE	igd	12	81080957	2.90898e-06	0.0337875	123057	exposure	TRUE	reported	hTyAij	textfile	3	1	TRUE	0.867791	0.132209	0.000177737	21.8753	21.8757	0.0133319	0.0014713	NA	NA	0.00017774	123057	2.16472e-06	3301	TRUE
rs12489113	C	T	C	T	0.155466	0.0383	0.219819	0.15114	FALSE	FALSE	FALSE	prot-a-728	3	164854410	0.0354	3301	0.281838	prot-a-728	Cathepsin L2	Cathepsin L2 || ||	TRUE	igd	3	165136622	2.33249e-08	0.0278347	123057	exposure	TRUE	reported	hTyAij	textfile	3	1	TRUE	0.780181	0.219819	0.000253444	31.1954	31.1959	0.01592	0.0188333	NA	NA	0.000253448	123057	0.000354695	3301	FALSE
rs12616214	C	A	C	A	0.22652	-0.1064	0.0541701	0.03384	FALSE	FALSE	FALSE	prot-a-728	2	183166835	0.0695	3301	0.125893	prot-a-728	Cathepsin L2	Cathepsin L2 || ||	TRUE	igd	2	182302108	4.19131e-06	0.0492257	123057	exposure	TRUE	reported	hTyAij	textfile	3	1	TRUE	0.94583	0.0541701	0.000172047	21.1749	21.1753	0.0131168	-0.0266447	NA	NA	0.00017205	123057	0.000709942	3301	FALSE
rs139043235	T	C	T	C	-0.322891	-0.0446	0.0364466	0.00899	FALSE	FALSE	FALSE	prot-a-728	2	74094416	0.1379	3301	0.74131	prot-a-728	Cathepsin L2	Cathepsin L2 || ||	TRUE	igd	2	73867289	2.84826e-06	0.0689721	123057	exposure	TRUE	reported	hTyAij	textfile	3	1	TRUE	0.963553	0.0364466	0.000178066	21.9158	21.9162	-0.0133443	-0.00563083	NA	NA	0.000178069	123057	3.17063e-05	3301	TRUE
rs143907423	T	C	T	C	0.35087	0.0692	0.0248027	0.02064	FALSE	FALSE	FALSE	prot-a-728	2	241350834	0.0912	3301	0.446684	prot-a-728	Cathepsin L2	Cathepsin L2 || ||	TRUE	igd	2	240411417	4.22095e-07	0.0693596	123057	exposure	TRUE	reported	hTyAij	textfile	3	1	TRUE	0.975197	0.0248027	0.000207913	25.5901	25.5905	0.0144193	0.0132094	NA	NA	0.000207917	123057	0.000174488	3301	TRUE
rs148804134	G	A	G	A	-0.531975	0.0363	0.015201	0.01942	FALSE	FALSE	FALSE	prot-a-728	8	77816105	0.0911	3301	0.691831	prot-a-728	Cathepsin L2	Cathepsin L2 || ||	TRUE	igd	8	76903869	1.8788e-06	0.111618	123057	exposure	TRUE	reported	hTyAij	textfile	3	1	TRUE	0.984799	0.015201	0.000184556	22.7147	22.7151	-0.0135852	0.00693724	NA	NA	0.000184559	123057	4.81253e-05	3301	TRUE
rs16895696	T	C	T	C	-0.284206	0.1261	0.0498593	0.04546	FALSE	FALSE	FALSE	prot-a-728	8	98389837	0.0609	3301	0.0380189	prot-a-728	Cathepsin L2	Cathepsin L2 || ||	TRUE	igd	8	97377609	1.36326e-06	0.0588381	123057	exposure	TRUE	reported	hTyAij	textfile	3	1	TRUE	0.950141	0.0498593	0.000189566	23.3315	23.3319	-0.0137684	0.0360267	NA	NA	0.000189569	123057	0.00129792	3301	FALSE
rs183401742	T	C	T	C	-0.921377	0.1217	0.00673079	0.01837	FALSE	FALSE	FALSE	prot-a-728	13	96556654	0.0972	3301	0.20893	prot-a-728	Cathepsin L2	Cathepsin L2 || ||	TRUE	igd	13	95904400	1.78164e-06	0.192888	123057	exposure	TRUE	reported	hTyAij	textfile	3	1	TRUE	0.993269	0.00673079	0.000185386	22.8169	22.8173	-0.0136158	0.0217937	NA	NA	0.000185389	123057	0.000474963	3301	FALSE
rs190907147	G	A	G	A	-0.622103	-0.0577	0.0116144	0.01287	FALSE	FALSE	FALSE	prot-a-728	2	135100446	0.1238	3301	0.645654	prot-a-728	Cathepsin L2	Cathepsin L2 || ||	TRUE	igd	2	134342875	4.25618e-06	0.135285	123057	exposure	TRUE	reported	hTyAij	textfile	3	1	TRUE	0.988386	0.0116144	0.000171808	21.1455	21.1459	-0.0131077	-0.00811427	NA	NA	0.000171811	123057	6.58415e-05	3301	TRUE
rs277069	G	T	G	T	0.111608	-0.0163	0.4847	0.48797	FALSE	FALSE	FALSE	prot-a-728	17	55557779	0.0254	3301	0.524807	prot-a-728	Cathepsin L2	Cathepsin L2 || ||	TRUE	igd	17	57480418	2.35695e-06	0.0236452	123057	exposure	TRUE	reported	hTyAij	textfile	3	1	TRUE	0.5153	0.4847	0.000181017	22.2791	22.2795	0.0134544	-0.0111721	NA	NA	0.00018102	123057	0.000124816	3301	TRUE
rs3017718	T	C	T	C	0.136757	-0.0661	0.738918	0.68106	FALSE	FALSE	FALSE	prot-a-728	4	105506362	0.0266	3301	0.0128825	prot-a-728	Cathepsin L2	Cathepsin L2 || ||	TRUE	igd	4	104585205	5.61462e-07	0.0273293	123057	exposure	TRUE	reported	hTyAij	textfile	3	1	TRUE	0.261082	0.261082	0.000203445	25.04	25.0404	0.0142635	-0.0432238	NA	NA	0.000203448	123057	0.00186829	3301	FALSE
rs384810	T	G	T	G	0.130287	0.0305	0.221696	0.21815	FALSE	FALSE	FALSE	prot-a-728	17	75388812	0.0298	3301	0.301995	prot-a-728	Cathepsin L2	Cathepsin L2 || ||	TRUE	igd	17	77392730	2.66975e-06	0.0277519	123057	exposure	TRUE	reported	hTyAij	textfile	3	1	TRUE	0.778304	0.221696	0.000179074	22.0399	22.0403	0.013382	0.0178165	NA	NA	0.000179077	123057	0.000317429	3301	FALSE
rs629847	G	A	G	A	0.213482	-0.0454	0.90512	0.86881	FALSE	FALSE	FALSE	prot-a-728	2	157790175	0.0367	3301	0.213796	prot-a-728	Cathepsin L2	Cathepsin L2 || ||	TRUE	igd	2	156933663	5.1812e-07	0.0425307	123057	exposure	TRUE	reported	hTyAij	textfile	3	1	TRUE	0.09488	0.09488	0.000204702	25.1948	25.1952	0.0143075	-0.0215327	NA	NA	0.000204705	123057	0.000463656	3301	FALSE
rs7841264	T	C	T	C	-0.149292	0.0128	0.198652	0.18502	FALSE	FALSE	FALSE	prot-a-728	8	128466814	0.0335	3301	0.707946	prot-a-728	Cathepsin L2	Cathepsin L2 || ||	TRUE	igd	8	127454569	1.24664e-06	0.0307941	123057	exposure	TRUE	reported	hTyAij	textfile	3	1	TRUE	0.801348	0.198652	0.000190963	23.5034	23.5038	-0.013819	0.00665219	NA	NA	0.000190966	123057	4.42516e-05	3301	TRUE
rs9933507	C	T	C	T	0.118646	-0.0339	0.403801	0.43213	FALSE	FALSE	FALSE	prot-a-728	16	11201428	0.0249	3301	0.17378	prot-a-728	Cathepsin L2	Cathepsin L2 || ||	TRUE	igd	16	11107571	6.01257e-07	0.0237729	123057	exposure	TRUE	reported	hTyAij	textfile	3	1	TRUE	0.596199	0.403801	0.000202371	24.9078	24.9082	0.0142258	-0.0236967	NA	NA	0.000202374	123057	0.000561532	3301	FALSE
Cochran's Q test
id.exposure	id.outcome	outcome	exposure	method	Q	Q_df	Q_pval
hTyAij	prot-a-728	prot-a-728	exposure	MR Egger	16.2026	13	0.238365
hTyAij	prot-a-728	prot-a-728	exposure	Inverse variance weighted	16.3872	14	0.290306
MR-Pleiotropy Residual Sum
id.exposure	id.outcome	outcome	exposure	egger_intercept	se	pval
hTyAij	prot-a-728	prot-a-728	exposure	-0.00799326	0.0207688	0.706558
MR-PRESSO
[[1]] [[1]]$`Main MR results` Exposure MR Analysis Causal Estimate Sd T-stat P-value 1 beta.exposure Raw -0.1176816 0.05578037 -2.109731 0.05336307 2 beta.exposure Outlier-corrected NA NA NA NA [[1]]$`MR-PRESSO results` [[1]]$`MR-PRESSO results`$`Global Test` [[1]]$`MR-PRESSO results`$`Global Test`$RSSobs [1] 18.36054 [[1]]$`MR-PRESSO results`$`Global Test`$Pvalue [1] 0.335 attr(,"id.exposure") […
[truncated: 1 more columns]
